# Supplementary material for: Inhibition of Skin Pathogenic Bacteria, Antioxidant and Anti-Inflammatory Activity of Royal Jelly from Northern Thailand
Source: Molecules. 2023 Jan 19;28(3):996. doi: 10.3390/molecules28030996 (PMC9920569; doi:10.3390/molecules28030996)
Supplement: Supplementary file 1 [file molecules-28-00996-s001.zip]

Archive with 1 entries (1 files):
- molecules-2158529-supplementary.pdf
